# Supplementary material for: Corrected Super-Resolution Microscopy Enables Nanoscale Imaging of Autofluorescent Lung Macrophages
Source: Biophys J. 2020 Nov 18;119(12):2403–17. doi: 10.1016/j.bpj.2020.10.041 (PMC7822748; doi:10.1016/j.bpj.2020.10.041)
Supplement: Table S6. Breakdown of Data, Related to Fig. S4 [file mmc2.csv]

Supplementary Table 6. Breakdown of Data for Figure S4
	Correction Method	Median Gate size	Ground Truth	Background	Background Change	Event (% of Ground Truth)	CBC	NND	Manders	Pearsons
1	None	N/A	Array	Dim gradient	Constant	99.9343711	0.864908164	0.41349224	0.9306	0.7417
2	None	N/A	Array	Dim gradient	slowing-decay	99.98162396	0.951287192	0.2439998	0.97	0.8699
3	None	N/A	Array	Bright gradient	Constant	48.69136058	-0.742565276	447.0221004	0.4946	0.8806
4	None	N/A	Array	Bright gradient	slowing-decay	64.41078413	-0.743021153	114.2831459	0.3638	0.8936
5	None	N/A	Array	Multiple puncta	Constant	0.081379781	-1	366.5103473	0	0
6	None	N/A	Array	Multiple puncta	slowing-decay	3.782847242	-1	177.4177338	0	0
7	None	N/A	Array	Uniform	Constant	100.0761295	0.999993461	8.23E-08	1	1
8	None	N/A	Array	Uniform	slowing-decay	100.0551282	0.999993543	7.04E-08	1	1
9	None	N/A	Lines	Dim Gradient	Constant	99.90341083	0.808520775	0.33070241	0.9855	0.8701
10	None	N/A	Lines	Dim Gradient	slowing-decay	99.98188958	0.89300923	0.25184573	0.995	0.9352
11	None	N/A	Lines	Bright gradient	Constant	26.17567158	-0.515516764	159.0344533	0.9047	0.8305
12	None	N/A	Lines	Bright gradient	slowing-decay	31.94637291	-0.161251001	19.51425786	0.8437	0.619
13	None	N/A	Lines	Multiple puncta	Constant	0.218834893	-0.987296998	166.4261155	0.9976	-0.1097
14	None	N/A	Lines	Multiple puncta	slowing-decay	2.252238656	-0.982685949	163.220224	0.9981	-0.1079
15	None	N/A	Lines	Uniform	Constant	100.0080491	0.999622419	8.52E-04	1	1
16	None	N/A	Lines	Uniform	slowing-decay	100.0035215	0.999629788	8.49E-04	1	1
17	None	N/A	Star	Dim gradient	Constant	99.55562672	0.420291176	0.81706932	0.9775	0.4132
18	None	N/A	Star	Dim gradient	slowing-decay	100.1865846	0.673910949	0.61474005	0.991	0.6241
19	None	N/A	Star	Bright gradient	Constant	59.65327828	-0.179791219	2.99159911	0.7666	0.0106
20	None	N/A	Star	Bright gradient	slowing-decay	75.88743887	-0.103371908	1.3488372	0.8575	0.0343
21	None	N/A	Star	Multiple puncta	Constant	3.660195309	-0.948185589	67.77197178	0.9913	-0.0128
22	None	N/A	Star	Multiple puncta	slowing-decay	8.897204141	-0.524533883	14.9989715	0.9036	0.0151
23	None	N/A	Star	Uniform	Constant	100.5308359	0.992775277	0.00956424	0.9998	0.9998
24	None	N/A	Star	Uniform	slowing-decay	100.5289467	0.99277494	0.00956559	0.9998	0.9998
25	Moving Median	100	Array	None	N/A	101.3362035	0.994713174	0.04751492	0.996	0.9938
26	Moving Median	100	Array	Dim gradient	Constant	101.3362035	0.994713376	0.0475153	0.9962	0.9938
27	Moving Median	100	Array	Dim gradient	slowing-decay	101.3099519	0.994679479	0.04781478	0.996	0.9938
28	Moving Median	100	Array	Bright gradient	Constant	101.3335784	0.994712588	0.04751777	0.9952	0.9907
29	Moving Median	100	Array	Bright gradient	slowing-decay	100.4489013	0.991716059	0.0738489	0.996	0.9938
30	Moving Median	100	Array	Multiple puncta	Constant	101.3362035	0.994713143	0.04751537	0.9914	0.984
31	Moving Median	100	Array	Multiple puncta	slowing-decay	100.884677	0.988319403	0.08553535	0.996	0.9937
32	Moving Median	100	Array	Uniform	Constant	101.3335784	0.994711892	0.04751836	0.9965	0.9929
33	Moving Median	100	Array	Uniform	slowing-decay	99.70598273	0.991011906	0.0808789	0.996	0.9938
34	Moving Median	100	Lines	None	N/A	99.69564346	0.946675992	0.16918171	0.9993	0.9684
35	Moving Median	100	Lines	Dim Gradient	Constant	99.69564346	0.946676317	0.1691815	0.9993	0.9684
36	Moving Median	100	Lines	Dim Gradient	slowing-decay	99.65942249	0.94646819	0.16980324	0.9993	0.9684
37	Moving Median	100	Lines	Bright gradient	Constant	99.69564346	0.946676582	0.1691811	0.998	0.9653
38	Moving Median	100	Lines	Bright gradient	slowing-decay	98.76295397	0.927024973	0.20595509	0.9993	0.9684
39	Moving Median	100	Lines	Multiple puncta	Constant	99.69564343	0.946678886	0.16918258	0.9982	0.9653
40	Moving Median	100	Lines	Multiple puncta	slowing-decay	99.1684274	0.928712524	0.20025301	0.9993	0.9684
41	Moving Median	100	Lines	Uniform	Constant	99.69514032	0.946677221	0.1691778	0.995	0.9572
42	Moving Median	100	Lines	Uniform	slowing-decay	98.23624106	0.904745267	0.23563256	0.9993	0.9684
43	Moving Median	100	Star	None	N/A	98.28891537	0.916345891	0.17059475	0.9969	0.8631
44	Moving Median	100	Star	Dim gradient	Constant	98.28862476	0.916322458	0.17061905	0.9968	0.8631
45	Moving Median	100	Star	Dim gradient	slowing-decay	98.29342019	0.916975733	0.17082354	0.9969	0.8631
46	Moving Median	100	Star	Bright gradient	Constant	98.28862477	0.916322746	0.17061837	0.9968	0.8623
47	Moving Median	100	Star	Bright gradient	slowing-decay	98.44411187	0.911995597	0.18861508	0.9968	0.8634
48	Moving Median	100	Star	Multiple puncta	Constant	98.2889154	0.916329697	0.17060771	0.9969	0.8626
49	Moving Median	100	Star	Multiple puncta	slowing-decay	98.32626136	0.910227378	0.18910669	0.9969	0.8631
50	Moving Median	100	Star	Uniform	Constant	98.28833416	0.91632414	0.17061767	0.9966	0.8551
51	Moving Median	100	Star	Uniform	slowing-decay	98.58201583	0.889607126	0.23287282	0.9968	0.8637
52	Moving Median	1000	Array	None	N/A	101.412333	0.996502164	0.03063017	0.998	0.9974
53	Moving Median	1000	Array	Dim gradient	Constant	101.412333	0.996502101	0.03063078	0.9981	0.9973
54	Moving Median	1000	Array	Dim gradient	slowing-decay	100.9634316	0.99486125	0.04533932	0.998	0.9974
55	Moving Median	1000	Array	Bright gradient	Constant	101.412333	0.996501925	0.03064227	0.9976	0.9954
56	Moving Median	1000	Array	Bright gradient	slowing-decay	99.98687426	0.979191444	0.1335002	0.998	0.9974
57	Moving Median	1000	Array	Multiple puncta	Constant	101.412333	0.9965009	0.03063895	0.987	0.9727
58	Moving Median	1000	Array	Multiple puncta	slowing-decay	115.9005592	0.963083136	0.15735975	0.998	0.9974
59	Moving Median	1000	Array	Uniform	Constant	101.412333	0.996499991	0.0306417	0.9982	0.9966
60	Moving Median	1000	Array	Uniform	slowing-decay	99.62722815	0.992115646	0.07104546	0.998	0.9974
61	Moving Median	1000	Lines	None	N/A	99.80933692	0.96579726	0.13120356	0.9997	0.9891
62	Moving Median	1000	Lines	Dim Gradient	Constant	99.80933698	0.965797529	0.13120408	0.9996	0.989
63	Moving Median	1000	Lines	Dim Gradient	slowing-decay	99.35053832	0.96110288	0.14647345	0.9997	0.9891
64	Moving Median	1000	Lines	Bright gradient	Constant	99.80984	0.965801584	0.13119813	0.9971	0.979
65	Moving Median	1000	Lines	Bright gradient	slowing-decay	98.75892952	0.904940252	0.23746579	0.9997	0.9891
66	Moving Median	1000	Lines	Multiple puncta	Constant	99.80984007	0.965800579	0.13119626	0.997	0.9791
67	Moving Median	1000	Lines	Multiple puncta	slowing-decay	111.5393902	0.883633176	0.23270682	0.9997	0.9891
68	Moving Median	1000	Lines	Uniform	Constant	99.80933694	0.96579847	0.13119983	0.9943	0.9655
69	Moving Median	1000	Lines	Uniform	slowing-decay	98.50588589	0.903152126	0.24129988	0.9997	0.9891
70	Moving Median	1000	Star	None	N/A	98.28978723	0.942862184	0.12515858	0.9988	0.9678
71	Moving Median	1000	Star	Dim gradient	Constant	98.28978728	0.942863064	0.12515516	0.9988	0.9676
72	Moving Median	1000	Star	Dim gradient	slowing-decay	99.0683853	0.948980861	0.13050859	0.9988	0.9678
73	Moving Median	1000	Star	Bright gradient	Constant	98.28978724	0.942864556	0.12515412	0.9988	0.9583
74	Moving Median	1000	Star	Bright gradient	slowing-decay	99.50011622	0.900773884	0.22820452	0.9988	0.9678
75	Moving Median	1000	Star	Multiple puncta	Constant	98.28978727	0.942862834	0.12515556	0.9987	0.9602
76	Moving Median	1000	Star	Multiple puncta	slowing-decay	98.27758083	0.839545107	0.26744187	0.9988	0.9678
77	Moving Median	1000	Star	Uniform	Constant	98.29007793	0.9428625	0.12515558	0.9977	0.9306
78	Moving Median	1000	Star	Uniform	slowing-decay	99.50244129	0.856698787	0.30100886	0.9988	0.9678
79	Moving Median	200	Array	None	N/A	101.3808311	0.995599984	0.03924646	0.998	0.9974
80	Moving Median	200	Array	Dim gradient	Constant	101.3808312	0.995600014	0.03924616	0.998	0.9971
81	Moving Median	200	Array	Dim gradient	slowing-decay	101.3047017	0.995491613	0.04008572	0.998	0.9974
82	Moving Median	200	Array	Bright gradient	Constant	101.3808312	0.995598765	0.03925542	0.9978	0.9946
83	Moving Median	200	Array	Bright gradient	slowing-decay	100.2388891	0.990107174	0.08557856	0.998	0.9974
84	Moving Median	200	Array	Multiple puncta	Constant	101.3808311	0.995599439	0.03925195	0.9623	0.9391
85	Moving Median	200	Array	Multiple puncta	slowing-decay	100.7429186	0.984090503	0.09859768	0.9982	0.9974
86	Moving Median	200	Array	Uniform	Constant	101.3808311	0.995598103	0.03925564	0.9993	0.9992
87	Moving Median	200	Array	Uniform	slowing-decay	99.59047596	0.991614407	0.07522761	0.998	0.9974
88	Moving Median	200	Lines	None	N/A	99.80480939	0.960900691	0.14737739	0.9997	0.9964
89	Moving Median	200	Lines	Dim Gradient	Constant	99.80480932	0.960901078	0.14737773	0.9996	0.9962
90	Moving Median	200	Lines	Dim Gradient	slowing-decay	99.72582752	0.960355178	0.14912649	0.9997	0.9964
91	Moving Median	200	Lines	Bright gradient	Constant	99.8048093	0.960904035	0.14737375	0.997	0.9804
92	Moving Median	200	Lines	Bright gradient	slowing-decay	98.90834093	0.929038547	0.20718182	0.9997	0.9964
93	Moving Median	200	Lines	Multiple puncta	Constant	99.8048093	0.96090076	0.14737495	0.9941	0.9737
94	Moving Median	200	Lines	Multiple puncta	slowing-decay	99.12466039	0.924922726	0.20092254	0.9997	0.9964
95	Moving Median	200	Lines	Uniform	Constant	99.80480929	0.96090683	0.14737637	0.995	0.9641
96	Moving Median	200	Lines	Uniform	slowing-decay	98.5783278	0.90291423	0.24064752	0.9997	0.9964
97	Moving Median	200	Star	None	N/A	98.29240296	0.939839833	0.13572413	0.999	0.9942
98	Moving Median	200	Star	Dim gradient	Constant	98.29240294	0.939839934	0.13572393	0.9991	0.9932
99	Moving Median	200	Star	Dim gradient	slowing-decay	98.34108344	0.941800563	0.13656921	0.999	0.9942
100	Moving Median	200	Star	Bright gradient	Constant	98.29240291	0.939839208	0.13572578	0.9988	0.9711
101	Moving Median	200	Star	Bright gradient	slowing-decay	98.7754301	0.927714622	0.17409715	0.999	0.9942
102	Moving Median	200	Star	Multiple puncta	Constant	98.29240295	0.939839994	0.13572494	0.9986	0.9727
103	Moving Median	200	Star	Multiple puncta	slowing-decay	98.43684612	0.922465706	0.17675811	0.999	0.9942
104	Moving Median	200	Star	Uniform	Constant	98.29240293	0.939839642	0.13572927	0.9974	0.9234
105	Moving Median	200	Star	Uniform	slowing-decay	99.14772727	0.890871164	0.24134485	0.999	0.9942
106	Moving Median	2000	Array	None	N/A	101.4123329	0.996636289	0.02939442	0.998	0.9974
107	Moving Median	2000	Array	Dim gradient	Constant	101.412333	0.996636202	0.02939529	0.9976	0.9964
108	Moving Median	2000	Array	Dim gradient	slowing-decay	100.7796708	0.993930052	0.05361779	0.998	0.9974
109	Moving Median	2000	Array	Bright gradient	Constant	101.412333	0.996634219	0.02940099	0.9959	0.9836
110	Moving Median	2000	Array	Bright gradient	slowing-decay	99.41721574	0.966282064	0.16610111	0.998	0.9974
111	Moving Median	2000	Array	Multiple puncta	Constant	101.412333	0.996634757	0.02940266	0.6472	0.8952
112	Moving Median	2000	Array	Multiple puncta	slowing-decay	95.60549177	0.96328617	0.17533366	0.998	0.9974
113	Moving Median	2000	Array	Uniform	Constant	101.412333	0.996633746	0.02940567	0.9994	0.9991
114	Moving Median	2000	Array	Uniform	slowing-decay	780.8915021	0.990699169	0.08264889	0.998	0.9974
115	Moving Median	2000	Lines	None	N/A	99.80430624	0.966425052	0.12877687	0.9997	0.9973
116	Moving Median	2000	Lines	Dim Gradient	Constant	99.80430626	0.966424819	0.1287769	0.9996	0.9967
117	Moving Median	2000	Lines	Dim Gradient	slowing-decay	99.20313912	0.957247882	0.15761222	0.9997	0.9973
118	Moving Median	2000	Lines	Bright gradient	Constant	99.80430631	0.966423662	0.12878053	0.9966	0.9705
119	Moving Median	2000	Lines	Bright gradient	slowing-decay	97.80662038	0.8596597	0.27205655	0.9997	0.9973
120	Moving Median	2000	Lines	Multiple puncta	Constant	99.80480934	0.966425108	0.12877456	0.9188	0.946
121	Moving Median	2000	Lines	Multiple puncta	slowing-decay	100.0830063	0.86352177	0.26013865	0.9997	0.9973
122	Moving Median	2000	Lines	Uniform	Constant	99.80531243	0.966426583	0.12879116	0.9965	0.9586
123	Moving Median	2000	Lines	Uniform	slowing-decay	97.11439788	0.887696642	0.26282192	0.9997	0.9973
124	Moving Median	2000	Star	None	N/A	98.29153099	0.94306926	0.12416967	0.999	0.9964
125	Moving Median	2000	Star	Dim gradient	Constant	98.29153103	0.943069407	0.12416967	0.9992	0.9925
126	Moving Median	2000	Star	Dim gradient	slowing-decay	99.22765049	0.93540512	0.16246088	0.999	0.9964
127	Moving Median	2000	Star	Bright gradient	Constant	98.29167631	0.943071788	0.12415537	0.9986	0.9509
128	Moving Median	2000	Star	Bright gradient	slowing-decay	99.23985704	0.860009413	0.29286354	0.999	0.9964
129	Moving Median	2000	Star	Multiple puncta	Constant	98.29153099	0.94306977	0.12416977	0.9971	0.9362
130	Moving Median	2000	Star	Multiple puncta	slowing-decay	97.0107243	0.773859872	0.32868387	0.999	0.9964
131	Moving Median	2000	Star	Uniform	Constant	98.29167637	0.943070904	0.12415778	0.9966	0.8877
132	Moving Median	2000	Star	Uniform	slowing-decay	98.88804925	0.833765646	0.34114097	0.999	0.9964
133	Moving Median	50	Array	None	N/A	100.834799	0.992682182	0.06354466	0.9981	0.9973
134	Moving Median	50	Array	Dim gradient	Constant	100.834799	0.992684069	0.06354433	0.9973	0.9948
135	Moving Median	50	Array	Dim gradient	slowing-decay	100.8059224	0.992663253	0.06368184	0.9981	0.9973
136	Moving Median	50	Array	Bright gradient	Constant	100.834799	0.992684454	0.06354912	0.9808	0.9434
137	Moving Median	50	Array	Bright gradient	slowing-decay	100.0262516	0.991165318	0.07666449	0.9981	0.9973
138	Moving Median	50	Array	Multiple puncta	Constant	100.834799	0.992684372	0.06354764	0.645	0.8772
139	Moving Median	50	Array	Multiple puncta	slowing-decay	100.4541516	0.989604046	0.08514576	0.9981	0.9973
140	Moving Median	50	Array	Uniform	Constant	100.8347991	0.992683724	0.06355009	0.9991	0.9991
141	Moving Median	50	Array	Uniform	slowing-decay	99.3253354	0.990314229	0.08471944	0.9981	0.9973
142	Moving Median	50	Lines	None	N/A	98.40476914	0.914926624	0.21120265	0.9997	0.9975
143	Moving Median	50	Lines	Dim Gradient	Constant	98.40476912	0.914926889	0.21120297	0.9993	0.9958
144	Moving Median	50	Lines	Dim Gradient	slowing-decay	98.38162796	0.914854317	0.21128262	0.9997	0.9975
145	Moving Median	50	Lines	Bright gradient	Constant	98.40476907	0.914933904	0.21120179	0.9921	0.952
146	Moving Median	50	Lines	Bright gradient	slowing-decay	97.64463231	0.907725798	0.22600361	0.9997	0.9975
147	Moving Median	50	Lines	Multiple puncta	Constant	98.40476907	0.914924899	0.21120429	0.8593	0.9205
148	Moving Median	50	Lines	Multiple puncta	slowing-decay	97.98973743	0.908311124	0.22456223	0.9997	0.9975
149	Moving Median	50	Lines	Uniform	Constant	98.40476907	0.914928646	0.21120271	0.9967	0.9618
150	Moving Median	50	Lines	Uniform	slowing-decay	97.08270448	0.895553757	0.24336879	0.9997	0.9975
151	Moving Median	50	Star	None	N/A	97.58224832	0.824903103	0.27469591	0.999	0.9965
152	Moving Median	50	Star	Dim gradient	Constant	97.58282955	0.824439712	0.27522152	0.9993	0.988
153	Moving Median	50	Star	Dim gradient	slowing-decay	97.57992331	0.824454079	0.2754274	0.999	0.9965
154	Moving Median	50	Star	Bright gradient	Constant	97.58282954	0.824439554	0.27522065	0.9976	0.9259
155	Moving Median	50	Star	Bright gradient	slowing-decay	97.63034756	0.824817597	0.27987145	0.999	0.9965
156	Moving Median	50	Star	Multiple puncta	Constant	97.58137637	0.824623185	0.27502124	0.9934	0.8905
157	Moving Median	50	Star	Multiple puncta	slowing-decay	97.5944548	0.824110572	0.2803169	0.999	0.9965
158	Moving Median	50	Star	Uniform	Constant	97.58253898	0.824441025	0.27522211	0.9954	0.8656
159	Moving Median	50	Star	Uniform	slowing-decay	97.65505114	0.819912939	0.29545168	0.999	0.9965
160	Moving Median	500	Array	None	N/A	101.4070827	0.996230536	0.03328039	0.998	0.9973
161	Moving Median	500	Array	Dim gradient	Constant	101.4070827	0.996230423	0.03328154	0.9973	0.9954
162	Moving Median	500	Array	Dim gradient	slowing-decay	101.1498175	0.99555789	0.03923316	0.998	0.9973
163	Moving Median	500	Array	Bright gradient	Constant	101.4070826	0.996231675	0.03328071	0.9417	0.8467
164	Moving Median	500	Array	Bright gradient	slowing-decay	100.0472528	0.986162042	0.10852772	0.998	0.9973
165	Moving Median	500	Array	Multiple puncta	Constant	101.4070826	0.99623081	0.03328067	0.6911	0.8721
166	Moving Median	500	Array	Multiple puncta	slowing-decay	124.6685741	0.972847799	0.13359139	0.998	0.9973
167	Moving Median	500	Array	Uniform	Constant	101.4070827	0.996231717	0.03328108	0.9994	0.9965
168	Moving Median	500	Array	Uniform	slowing-decay	99.60097657	0.991956926	0.0723512	0.998	0.9973
169	Moving Median	500	Lines	None	N/A	99.81436766	0.964806273	0.13564296	0.9997	0.9975
170	Moving Median	500	Lines	Dim Gradient	Constant	99.81436763	0.964806482	0.13564251	0.9987	0.9934
171	Moving Median	500	Lines	Dim Gradient	slowing-decay	99.58396221	0.962752268	0.14249507	0.9997	0.9975
172	Moving Median	500	Lines	Bright gradient	Constant	99.81436763	0.964808325	0.13564265	0.9776	0.9
173	Moving Median	500	Lines	Bright gradient	slowing-decay	98.84998495	0.91986375	0.22242514	0.9997	0.9975
174	Moving Median	500	Lines	Multiple puncta	Constant	99.81436768	0.964808445	0.13564495	0.9046	0.8902
175	Moving Median	500	Lines	Multiple puncta	slowing-decay	105.241473	0.902046402	0.21809302	0.9997	0.9975
176	Moving Median	500	Lines	Uniform	Constant	99.81436768	0.964818311	0.13564031	0.9964	0.9504
177	Moving Median	500	Lines	Uniform	slowing-decay	98.55267127	0.896651816	0.24940927	0.9997	0.9975
178	Moving Median	500	Star	None	N/A	98.2950186	0.942481914	0.12712267	0.999	0.9966
179	Moving Median	500	Star	Dim gradient	Constant	98.29501855	0.942481584	0.12712267	0.9989	0.971
180	Moving Median	500	Star	Dim gradient	slowing-decay	98.66470005	0.948386192	0.12738862	0.999	0.9966
181	Moving Median	500	Star	Bright gradient	Constant	98.29516392	0.942481441	0.12712239	0.9938	0.8728
182	Moving Median	500	Star	Bright gradient	slowing-decay	99.43181815	0.919548936	0.19384669	0.999	0.9966
183	Moving Median	500	Star	Multiple puncta	Constant	98.29516396	0.942480969	0.12712269	0.9855	0.8418
184	Moving Median	500	Star	Multiple puncta	slowing-decay	98.58463145	0.893572506	0.21559725	0.999	0.9966
185	Moving Median	500	Star	Uniform	Constant	98.29487326	0.942481103	0.12712153	0.994	0.8336
186	Moving Median	500	Star	Uniform	slowing-decay	99.60009305	0.871022292	0.27716872	0.999	0.9966
187	Ground Truth	N/A	Array	None	N/A	100	1	0	1	1
188	Ground Truth	N/A	Lines	None	N/A	100	1	0	1	1
189	Ground Truth	N/A	Star	None	N/A	100	1	0	1	1
