# Supplementary material for: Corrected Super-Resolution Microscopy Enables Nanoscale Imaging of Autofluorescent Lung Macrophages
Source: Biophys J. 2020 Nov 18;119(12):2403–17. doi: 10.1016/j.bpj.2020.10.041 (PMC7822748; doi:10.1016/j.bpj.2020.10.041)
Supplement: Table S7. Breakdown of Data, Related to Fig. S6 [file mmc3.csv]

Supplementary Table 7. Breakdown of data from Figure S6
Correction Method	Gate size	Ground Truth	Background	Background Change	Events	Event (% of Ground Truth)	CBC	NND	Manders	Pearsons
DavisLab	200	Array	Bright Gradient	Constant	38619	101.3808312	0.995598765	0.03925542	0.9978	0.9946
DavisLab	200	Array	Dim Gradient	Constant	38619	101.3808312	0.995600014	0.03924616	0.998	0.9971
DavisLab	200	Array	Multiple Puncta	Constant	38619	101.3808311	0.995599439	0.03925195	0.9623	0.9391
DavisLab	200	Array	Uniform	Constant	38619	101.3808311	0.995598103	0.03925564	0.9993	0.9992
DavisLab	200	Lines	Bright Gradient	Constant	198392	99.8048093	0.960904035	0.14737375	0.997	0.9804
DavisLab	200	Lines	Dim Gradient	Constant	198392	99.80480932	0.960901078	0.14737773	0.9996	0.9962
DavisLab	200	Lines	Multiple Puncta	Constant	198392	99.8048093	0.96090076	0.14737495	0.9941	0.9737
DavisLab	200	Lines	Uniform	Constant	198392	99.80480929	0.96090683	0.14737637	0.995	0.9641
DavisLab	200	Star	Bright Gradient	Constant	676409	98.29240291	0.939839208	0.13572578	0.9988	0.9711
DavisLab	200	Star	Dim Gradient	Constant	676409	98.29240294	0.939839934	0.13572393	0.9991	0.9932
DavisLab	200	Star	Multiple Puncta	Constant	676409	98.29240295	0.939839994	0.13572494	0.9986	0.9727
DavisLab	200	Star	Uniform	Constant	676409	98.29240293	0.939839642	0.13572927	0.9974	0.9234
HAWK	N/A	Array	Bright Gradient	Constant	132583	348.050823	0.989055237	0.078510881	0.9988	0.9794
HAWK	N/A	Array	Dim Gradient	Constant	132583	348.050823	0.989055237	0.078510881	0.9988	0.9794
HAWK	N/A	Array	Multiple Puncta	Constant	132583	348.050823	0.989055237	0.078510881	0.9988	0.9794
HAWK	N/A	Array	Uniform	Constant	132583	348.050823	0.989055237	0.078510881	0.9988	0.9794
HAWK	N/A	Lines	Bright Gradient	Constant	675674	339.9104538	0.91129359	0.153078215	0.9997	0.9618
HAWK	N/A	Lines	Dim Gradient	Constant	675674	339.9104538	0.91129359	0.153078215	0.9997	0.9618
HAWK	N/A	Lines	Multiple Puncta	Constant	675674	339.9104538	0.91129359	0.153078215	0.9997	0.9618
HAWK	N/A	Lines	Uniform	Constant	675674	339.9104538	0.91129359	0.153078215	0.9997	0.9618
HAWK	N/A	Star	Bright Gradient	Constant	2745164	398.9136247	0.836590528	0.157506482	0.9985	0.825
HAWK	N/A	Star	Dim Gradient	Constant	2745164	398.9136247	0.836590528	0.157506482	0.9985	0.825
HAWK	N/A	Star	Multiple Puncta	Constant	2745164	398.9136247	0.836590528	0.157506482	0.9985	0.825
HAWK	N/A	Star	Uniform	Constant	2745164	398.9136247	0.836590528	0.157506482	0.9985	0.825
Hoog	50	Array	Bright Gradient	Constant	38070	99.93962145	0.995186702	0.043808992	1	0.9694
Hoog	50	Array	Dim Gradient	Constant	38068	99.93437114	0.995186011	0.043805571	1	0.9694
Hoog	50	Array	Multiple Puncta	Constant	38070	99.93962145	0.99518611	0.043798577	1	0.9694
Hoog	50	Array	Uniform	Constant	38069	99.9369963	0.995193676	0.043786081	1	0.9694
Hoog	50	Lines	Bright Gradient	Constant	198326	99.7716068	0.95309916	0.158166355	1	0.9694
Hoog	50	Lines	Dim Gradient	Constant	198325	99.77110373	0.953086399	0.158180538	1	0.9694
Hoog	50	Lines	Multiple Puncta	Constant	198329	99.77311601	0.953091123	0.158151245	1	0.9694
Hoog	50	Lines	Uniform	Constant	198325	99.77110373	0.953114592	0.158106013	1	0.9694
Hoog	50	Star	Bright Gradient	Constant	691523	100.4886945	0.945365616	0.11387869	0.9999	0.864
Hoog	50	Star	Dim Gradient	Constant	691526	100.4891304	0.9453639	0.113892846	0.9999	0.864
Hoog	50	Star	Multiple Puncta	Constant	691523	100.4886945	0.945365217	0.113881331	0.9999	0.864
Hoog	50	Star	Uniform	Constant	691527	100.4892757	0.945376279	0.113839792	0.9999	0.864
Hoog	100	Array	Bright Gradient	Constant	38089	99.98949938	0.996450496	0.032340648	1	0.9694
Hoog	100	Array	Dim Gradient	Constant	38089	99.98949938	0.996459571	0.032262904	1	0.9693
Hoog	100	Array	Multiple Puncta	Constant	38090	99.99212454	0.996456972	0.032301814	1	0.9695
Hoog	100	Array	Uniform	Constant	38086	99.98162392	0.996464292	0.032200098	1	0.9695
Hoog	100	Lines	Bright Gradient	Constant	198614	99.91649059	0.970392936	0.128910399	1	0.9787
Hoog	100	Lines	Dim Gradient	Constant	198611	99.91498139	0.970376579	0.128951361	1	0.9786
Hoog	100	Lines	Multiple Puncta	Constant	198617	99.9179998	0.97037752	0.128906103	1	0.9787
Hoog	100	Lines	Uniform	Constant	198612	99.91548446	0.970403187	0.128876942	1	0.9787
Hoog	100	Star	Bright Gradient	Constant	691737	100.5197919	0.978215597	0.063380137	1	0.8857
Hoog	100	Star	Dim Gradient	Constant	691737	100.5197919	0.978206801	0.06341067	1	0.8857
Hoog	100	Star	Multiple Puncta	Constant	691738	100.5199372	0.978214661	0.063378493	1	0.8857
Hoog	100	Star	Uniform	Constant	691742	100.5205185	0.978227991	0.063323612	1	0.8857
Uncorrected	N/A	Array	Bright Gradient	Constant	18548	48.69136058	-0.742565276	447.0221004	0.4946	0.8806
Uncorrected	N/A	Array	Dim Gradient	Constant	38068	99.9343711	0.864908164	0.41349224	0.9306	0.7417
Uncorrected	N/A	Array	Multiple Puncta	Constant	31	0.081379781	-1	366.5103473	0	0
Uncorrected	N/A	Array	Uniform	Constant	38122	100.0761295	0.999993461	8.23E-08	1	1
Uncorrected	N/A	Lines	Bright Gradient	Constant	52032	26.17567158	-0.515516764	159.0344533	0.9047	0.8305
Uncorrected	N/A	Lines	Dim Gradient	Constant	198588	99.90341083	0.808520775	0.33070241	0.9855	0.8701
Uncorrected	N/A	Lines	Multiple Puncta	Constant	435	0.218834893	-0.987296998	166.4261155	0.9976	-0.1097
Uncorrected	N/A	Lines	Uniform	Constant	198796	100.0080491	0.999622419	8.52E-04	1	1
Uncorrected	N/A	Star	Bright Gradient	Constant	410510	59.65327828	-0.179791219	2.99159911	0.7666	0.0106
Uncorrected	N/A	Star	Dim Gradient	Constant	685102	99.55562672	0.420291176	0.81706932	0.9775	0.4132
Uncorrected	N/A	Star	Multiple Puncta	Constant	25188	3.660195309	-0.948185589	67.77197178	0.9913	-0.0128
Uncorrected	N/A	Star	Uniform	Constant	691813	100.5308359	0.992775277	0.00956424	0.9998	0.9998
DavisLab	200	Array	AF1	N/A	42823	112.4169795	0.967836064	3.567437735	0.753	0.78
DavisLab	200	Array	AF2	N/A	35121	92.19804163	0.952962319	7.806791457	0.954	0.91
DavisLab	200	Array	AF3	N/A	37773	99.15995065	0.970729952	3.974490628	0.807	0.79
DavisLab	200	Lines	AF1	N/A	181733	91.42418754	0.975831	5.358835595	0.951	0.92
DavisLab	200	Lines	AF2	N/A	181840	91.4780159	0.934274	9.520801363	0.91	0.84
DavisLab	200	Lines	AF3	N/A	169570	85.30536271	0.971559	5.943847742	0.964	0.91
DavisLab	200	Star	AF1	N/A	654637	95.12860381	0.94554	0.452765083	0.999	0.95
DavisLab	200	Star	AF2	N/A	621397	90.29833178	0.926138	0.654874995	0.998	0.87
DavisLab	200	Star	AF3	N/A	644667	93.67981283	0.942391	0.505012934	0.93	0.999
HAWK	N/A	Array	AF1	N/A	109471	287.3782585	0.974879423	14.80914302	0.6755	0.9045
HAWK	N/A	Array	AF2	N/A	80302	210.8051348	0.927490606	28.26620863	0.3623	0.7523
HAWK	N/A	Array	AF3	N/A	93885	246.4626047	0.968160499	17.53937076	0.6271	0.8611
HAWK	N/A	Lines	AF1	N/A	429928	216.2833283	0.870858987	0.222646158	0.9245	0.9001
HAWK	N/A	Lines	AF2	N/A	227349	114.3721702	0.802935608	0.35706405	0.8073	0.817
HAWK	N/A	Lines	AF3	N/A	356520	179.3540598	0.857100069	0.250411423	0.9066	0.8794
HAWK	N/A	Star	AF1	N/A	2379770	345.8163799	0.799320603	0.203309366	0.9965	0.7682
HAWK	N/A	Star	AF2	N/A	1835824	266.7728435	0.753673762	0.264485538	0.9946	0.7091
HAWK	N/A	Star	AF3	N/A	2219951	322.5922751	0.78794014	0.219495125	0.9975	0.7521
Hoog	50	Array	AF1	N/A	31265	82.07544693	0.970104661	0.207665931	0.9528	0.9229
Hoog	50	Array	AF2	N/A	2658	6.977659938	-0.037746595	35.83687029	0.5077	0.2246
Hoog	50	Array	AF3	N/A	24933	65.45297036	0.960998494	0.247668112	0.9721	0.8815
Hoog	50	Lines	AF1	N/A	159217	80.09709226	0.871920318	0.313875136	0.9911	0.9152
Hoog	50	Lines	AF2	N/A	16987	8.545628333	0.432001647	1.51148648	0.9328	0.3935
Hoog	50	Lines	AF3	N/A	123666	62.21249623	0.841383974	0.386090911	0.9947	0.877
Hoog	50	Star	AF1	N/A	656677	95.4250465	0.879716036	0.277235816	0.9997	0.8309
Hoog	50	Star	AF2	N/A	601256	87.3715415	0.817529972	0.370030948	0.9996	0.7656
Hoog	50	Star	AF3	N/A	641364	93.19983725	0.862887905	0.306189233	0.9998	0.8148
Hoog	100	Array	AF1	N/A	32045	84.12306723	0.970490763	0.206088595	0.9369	0.925
Hoog	100	Array	AF2	N/A	3672	9.639566325	0.018782853	34.64785226	0.4506	0.2499
Hoog	100	Array	AF3	N/A	26100	68.51652535	0.962937879	0.241143107	0.9639	0.8892
Hoog	100	Lines	AF1	N/A	162740	81.86940336	0.880038328	0.30357293	0.9882	0.9257
Hoog	100	Lines	AF2	N/A	19344	9.731361304	0.454038288	1.440091324	0.9063	0.4173
Hoog	100	Lines	AF3	N/A	131838	66.3235738	0.853971368	0.361655091	0.9931	0.8924
Hoog	100	Star	AF1	N/A	657717	95.57617415	0.903407325	0.248831919	0.9997	0.8551
Hoog	100	Star	AF2	N/A	603189	87.65243548	0.838325658	0.348005205	0.9994	0.7916
Hoog	100	Star	AF3	N/A	642497	93.36447919	0.886166775	0.279503265	0.9998	0.8408
Uncorrected	N/A	Array	AF1	N/A	514081	1349.541911	-0.270175454	30.39996275	0.813	0.04
Uncorrected	N/A	Array	AF2	N/A	515062	1352.117187	-0.422183021	36.52383015	0.079	0
Uncorrected	N/A	Array	AF3	N/A	375844	986.6484656	-0.331560174	34.26424951	0.815	0.04
Uncorrected	N/A	Lines	AF1	N/A	586054	294.8254352	-0.40392156	86.85018595	0.488	0.19
Uncorrected	N/A	Lines	AF2	N/A	521696	262.4489385	-0.666920492	121.2427485	0.217	0.02
Uncorrected	N/A	Lines	AF3	N/A	446464	224.6020726	-0.491871529	96.66454085	0.19	0.465
Uncorrected	N/A	Star	AF1	N/A	904371	131.4187108	0.505823463	2.29721111	0.976	0.62
Uncorrected	N/A	Star	AF2	N/A	900389	130.8400663	0.306816908	3.86101494	0.963	0.32
Uncorrected	N/A	Star	AF3	N/A	836247	121.5192688	0.516967855	2.532552961	0.974	0.57
DavisLab	200	Array	Bright Gradient	Slowing-decay	38184	100.2388891	0.990107174	0.08557856	0.998	0.9974
DavisLab	200	Array	Dim Gradient	Slowing-decay	38590	101.3047017	0.995491613	0.04008572	0.998	0.9974
DavisLab	200	Array	Multiple Puncta	Slowing-decay	38376	100.7429186	0.984090503	0.09859768	0.9982	0.9974
DavisLab	200	Array	Uniform	Slowing-decay	37937	99.59047596	0.991614407	0.07522761	0.998	0.9974
DavisLab	200	Lines	Bright Gradient	Slowing-decay	196610	98.90834093	0.929038547	0.20718182	0.9997	0.9964
DavisLab	200	Lines	Dim Gradient	Slowing-decay	198235	99.72582752	0.960355178	0.14912649	0.9997	0.9964
DavisLab	200	Lines	Multiple Puncta	Slowing-decay	197040	99.12466039	0.924922726	0.20092254	0.9997	0.9964
DavisLab	200	Lines	Uniform	Slowing-decay	195954	98.5783278	0.90291423	0.24064752	0.9997	0.9964
DavisLab	200	Star	Bright Gradient	Slowing-decay	679733	98.7754301	0.927714622	0.17409715	0.999	0.9942
DavisLab	200	Star	Dim Gradient	Slowing-decay	676744	98.34108344	0.941800563	0.13656921	0.999	0.9942
DavisLab	200	Star	Multiple Puncta	Slowing-decay	677403	98.43684612	0.922465706	0.17675811	0.999	0.9942
DavisLab	200	Star	Uniform	Slowing-decay	682295	99.14772727	0.890871164	0.24134485	0.999	0.9942
HAWK	N/A	Array	Bright Gradient	Slowing-decay	132401	347.5730449	0.98901479	0.078750211	0.9988	0.9795
HAWK	N/A	Array	Dim Gradient	Slowing-decay	132577	348.0350721	0.989048582	0.078489621	0.9983	0.9799
HAWK	N/A	Array	Multiple Puncta	Slowing-decay	132403	347.5782952	0.988979962	0.07880588	0.9985	0.9798
HAWK	N/A	Array	Uniform	Slowing-decay	135650	356.102171	0.988956087	0.079118868	0.9699	0.9834
HAWK	N/A	Lines	Bright Gradient	Slowing-decay	674260	339.1991146	0.91120417	0.15337963	0.9997	0.9618
HAWK	N/A	Lines	Dim Gradient	Slowing-decay	675639	339.8928464	0.911290053	0.153027314	0.9996	0.9619
HAWK	N/A	Lines	Multiple Puncta	Slowing-decay	674530	339.3349432	0.911262579	0.153223151	0.9996	0.9618
HAWK	N/A	Lines	Uniform	Slowing-decay	671121	337.6199819	0.91095153	0.153398684	0.9993	0.9622
HAWK	N/A	Star	Bright Gradient	Slowing-decay	2744569	398.8271623	0.83670328	0.157211411	0.9985	0.8249
HAWK	N/A	Star	Dim Gradient	Slowing-decay	2744569	398.8271623	0.83652858	0.157576526	0.9985	0.825
HAWK	N/A	Star	Multiple Puncta	Slowing-decay	2744766	398.8557894	0.836662216	0.157493202	0.9985	0.8251
HAWK	N/A	Star	Uniform	Slowing-decay	2742691	398.5542606	0.837162224	0.156809063	0.9985	0.825
Hoog	50	Array	Bright Gradient	Slowing-decay	37946	99.61410233	0.993424712	0.059719823	1	0.9695
Hoog	50	Array	Dim Gradient	Slowing-decay	38073	99.94749692	0.995101237	0.044508096	1	0.9692
Hoog	50	Array	Multiple Puncta	Slowing-decay	38009	99.77948704	0.993476156	0.057873201	1	0.968
Hoog	50	Array	Uniform	Slowing-decay	37704	98.97881501	0.991391944	0.077390136	1	0.9696
Hoog	50	Lines	Bright Gradient	Slowing-decay	197672	99.44259986	0.934988119	0.196494491	0.9998	0.9628
Hoog	50	Lines	Dim Gradient	Slowing-decay	198333	99.77512828	0.953025402	0.158613622	0.9999	0.9695
Hoog	50	Lines	Multiple Puncta	Slowing-decay	197897	99.55579032	0.938851954	0.187486568	0.9999	0.9642
Hoog	50	Lines	Uniform	Slowing-decay	196383	98.79414428	0.915090446	0.231492798	0.9992	0.952
Hoog	50	Star	Bright Gradient	Slowing-decay	690919	100.4009242	0.933207508	0.150943245	0.9999	0.8596
Hoog	50	Star	Dim Gradient	Slowing-decay	691495	100.4846257	0.94449078	0.118130688	0.9999	0.864
Hoog	50	Star	Multiple Puncta	Slowing-decay	691103	100.4276622	0.934937269	0.143796489	0.9999	0.8594
Hoog	50	Star	Uniform	Slowing-decay	689784	100.2359916	0.909345147	0.203036743	0.9999	0.844
Hoog	100	Array	Bright Gradient	Slowing-decay	37946	99.61410233	0.993848389	0.055786186	1	0.9697
Hoog	100	Array	Dim Gradient	Slowing-decay	38080	99.965873	0.996335809	0.033383635	1	0.9695
Hoog	100	Array	Multiple Puncta	Slowing-decay	38016	99.79786312	0.99404555	0.052266934	1	0.9675
Hoog	100	Array	Uniform	Slowing-decay	37682	98.92106161	0.991588278	0.075411297	1	0.97
Hoog	100	Lines	Bright Gradient	Slowing-decay	197567	99.38977764	0.938539075	0.192984287	0.9995	0.9649
Hoog	100	Lines	Dim Gradient	Slowing-decay	198609	99.91397525	0.96995864	0.130337658	1	0.9784
Hoog	100	Lines	Multiple Puncta	Slowing-decay	197828	99.52107858	0.943468556	0.179109454	0.9997	0.9662
Hoog	100	Lines	Uniform	Slowing-decay	195991	98.59694134	0.912125168	0.234415415	0.9987	0.9492
Hoog	100	Star	Bright Gradient	Slowing-decay	690808	100.3847942	0.947350057	0.139341882	1	0.8713
Hoog	100	Star	Dim Gradient	Slowing-decay	691608	100.5010463	0.974312733	0.076861724	1	0.885
Hoog	100	Star	Multiple Puncta	Slowing-decay	691134	100.4321669	0.952641401	0.123892544	1	0.8727
Hoog	100	Star	Uniform	Slowing-decay	689215	100.1533074	0.905524953	0.21640207	0.9998	0.8399
Uncorrected	N/A	Array	Bright Gradient	Slowing-decay	24536	64.41078413	-0.743021153	114.2831459	0.3638	0.8936
Uncorrected	N/A	Array	Dim Gradient	Slowing-decay	38086	99.98162396	0.951287192	0.2439998	0.97	0.8699
Uncorrected	N/A	Array	Multiple Puncta	Slowing-decay	1441	3.782847242	-1	177.4177338	0	0
Uncorrected	N/A	Array	Uniform	Slowing-decay	38114	100.0551282	0.999993543	7.04E-08	1	1
Uncorrected	N/A	Lines	Bright Gradient	Slowing-decay	63503	31.94637291	-0.161251001	19.51425786	0.8437	0.619
Uncorrected	N/A	Lines	Dim Gradient	Slowing-decay	198744	99.98188958	0.89300923	0.25184573	0.995	0.9352
Uncorrected	N/A	Lines	Multiple Puncta	Slowing-decay	4477	2.252238656	-0.982685949	163.220224	0.9981	-0.1079
Uncorrected	N/A	Lines	Uniform	Slowing-decay	198787	100.0035215	0.999629788	8.49E-04	1	1
Uncorrected	N/A	Star	Bright Gradient	Slowing-decay	522227	75.88743887	-0.103371908	1.3488372	0.8575	0.0343
Uncorrected	N/A	Star	Dim Gradient	Slowing-decay	689444	100.1865846	0.673910949	0.61474005	0.991	0.6241
Uncorrected	N/A	Star	Multiple Puncta	Slowing-decay	61227	8.897204141	-0.524533883	14.9989715	0.9036	0.0151
Uncorrected	N/A	Star	Uniform	Slowing-decay	691800	100.5289467	0.99277494	0.00956559	0.9998	0.9998
